# Supplementary material for: A Critical Comparison of Exposure Estimators for Airborne Particulate Matter in Urban Cyclists
Source: Toxics. 2026 Feb 17;14(2):179. doi: 10.3390/toxics14020179 (PMC12945186; doi:10.3390/toxics14020179)
Supplement: Supplementary file 1 [file toxics-14-00179-s001.zip]

Archive with 1 entries (1 files):
- toxics-4151379-supplementary.pdf
